# Supplementary material for: Genome-Wide Haplotype Analysis of Cis Expression Quantitative Trait Loci in Monocytes
Source: PLoS Genet. 2013 Jan 31;9(1):e1003240. doi: 10.1371/journal.pgen.1003240 (PMC3561129; doi:10.1371/journal.pgen.1003240)
Supplement: Table S1 — Gene expressions with statistical evidence of multiple cis eSNPs influence in the Cardiogenics Transcriptomics Study (discovery phase) that replicated in the Gutenberg Health Study. (1) Haplotypic Signal (HS) expressed as minus LOG of the P-value assessing the association between the best haplotypic model and probe expression. (2) Single Locus Signal (SLS) expressed as minus LOG of the smallest observed single SNP cis-association P-value. (3) Difference between (1) and (2) characterizing the gain of information brought by haplotypes compared to the “best” single SNP. (4) Single Locus Signal (SLS) expressed as minus LOG of the smallest observed single (genotyped or imputed) SNP cis-association P-value. (5) Percentage of probe expression variance explained by the “best” (genotyped or imputed) SNP in the Gutenberg Health Study. (6) Imputation quality criteria of the best SNP in the Gutenberg Health Study. (7) Haplotype Tagging SNPs characterizing the observed haplotypic associations. htSNPs that were found to be the best cis eSNPs are indicated in bold. (8) Haplotypic Signal (HS) expressed as minus LOG of the P-value. (9) Haplotypic Signal (HS) expressed as minus LOG of the P-value adjusted for the best cis eSNP. (10) Minimum set of SNPs (htSNPs and/or imputed SNPs) necessary to explain the observed multiple genetic effects. Best cis eSNPs identified in the single locus analysis are indicated in bold. Second best SNPs identified in a second round of conditional single locus association analyses are underlined. (11) Percentage of probe expression variance explained by the parsimonious model of several SNPs in the Gutenberg Health Study. (12) Difference between (10) and (5) characterizing the gain of information brought by multiple cis eSNPs compared to the “best” single cis eSNP. (13) Haplotype associations compatible with the independent and additive effects of two, three or four SNPs are shown as “A2”, “A3” and “A4”, respectively. Haplotype patterns that were not comp [file pgen.1003240.s003.xlsx]

## Sheet: tableS1
Probe	Gene	Cardiogenics				Gutenberg Health Study
		HS (1)	SLS (2)	Diff (3) HS/SLS		Single Locus Analysis						Multiple SNPs Analysis
					SLS (4)	rsID	R2(5)	r2(6)	htSNP(7)	HS (8)	HS (9)	Parsimonious Model (10)	R2 (11)	R2 (12)	model(13)
GROUP A
ILMN_1793522	PRKAB1	25.00	19.22	5.78	28.80	rs11064881	0.08	1.00	rs11064881-rs278102	35.86	6.532	rs11064881-rs278102	0.10	0.02	A2
ILMN_2183784	TTC12	34.58	18.94	15.64	53.96	rs11214577	0.17	1.00	rs4517559-rs723077-rs11214577	78.04	21.32	rs4517559-rs723077-rs11214577	0.23	0.06	A3
ILMN_1652333	FN3KRP	40.62	36.52	4.11	115.0	rs2243523	0.37	1.00	rs2243523-rs1046889	166.8	23.83	rs2243523-rs1046889	0.43	0.06	A2
ILMN_1702229	CECR6	62.40	47.54	14.87	80.64	rs1047929	0.23	1.00	rs1654-rs738034-rs1047929-rs5994180	120.2	30.67	rs1654-rs738034-rs5994180-rs1047929	0.29	0.06	A4
ILMN_2367638	CAMKK2	137.73	94.90	42.83	85.33	rs11065504	0.26	0.95	rs1140886-rs1063843-rs11065504	142.6	46.38	rs1140886-rs1063843-rs11065504	0.38	0.12	NonA
GROUP B
ILMN_1771003	HAUS4	26.91	20.47	6.45	49.98	rs8021296	0.13	0.75	rs12589539-rs7147394	55.53	7.148	rs12589539-rs7147394	0.16	0.03	A2
ILMN_1690329	FAM118B	34.63	19.43	15.20	46.38	rs670712	0.14	1.00	rs493083-rs515917-rs11220437-rs563011	56.38	8.642	rs493083-rs515917-rs563011	0.17	0.03	A3
ILMN_1783627	CAST	36.67	24.18	12.49	50.30	rs17478897	0.12	0.96	rs7733671-rs26503-rs13183352	57.36	8.867	rs7733671-rs26503-rs13183352-rs17478897	0.15	0.03	A4
ILMN_1663407	SURF1	26.29	14.36	11.93	40.82	chr9:136292927:D	0.11	0.95	rs1179037-rs739467	51.32	11.17	rs1179037-rs739467	0.15	0.04	A2
ILMN_1800197	MRPL36	33.75	28.74	5.01	39.80	chr5:1801425:D	0.12	0.77	rs972892-rs17535721	53.58	12.76	rs972892-rs17535721	0.15	0.03	A2
ILMN_1657455	CEACAM4	70.05	63.84	6.21	97.17	rs9304596	0.29	0.95	rs2191240-rs4405658-rs6508987	127.86	13.06	rs2191240-rs4405658-rs6508987	0.32	0.03	A3
ILMN_1671932	SAMM50	27.40	16.28	11.12	32.92	rs7587	0.08	0.99	rs16991187-rs5764055-rs6006469	45.58	13.50	rs16991187-rs7587	0.13	0.05	A2
ILMN_1722698	RCHY1	51.28	42.45	8.83	60.29	rs6857994	0.18	0.99	rs17211828-rs3775531	80.71	17.62	rs17211828-rs3775531	0.23	0.05	A2
ILMN_1668605	NAAA	62.82	37.71	25.11	81.85	rs13107138	0.24	0.96	rs17221100-rs6532026-rs2273	114.2	20.49	rs17221100-rs6532026-rs2273	0.30	0.06	A3
ILMN_2285618	DIP2A	12.98	6.94	6.04	25.97	rs2839305	0.06	0.99	rs11702704-rs7279002-rs2839338-rs2070429	47.11	21.29	rs11702704-rs7279002-rs2839338-rs2070429	0.13	0.07	A4
ILMN_1731596	AP3S2	28.50	23.32	5.17	58.27	rs12148357	0.15	0.47	rs7173483-rs3803536-rs1269077	85.26	23.70	rs7173483-rs3803536-rs1269077	0.21	0.06	A3
ILMN_2391512	NAAA	90.03	50.34	39.69	95.59	rs13107138	0.28	0.96	rs17221100-rs2047987-rs4859571	139.7	27.71	rs17221100-rs2047987-rs4859571	0.35	0.07	A3
ILMN_1807206	DHRS1	40.64	13.56	27.08	42.03	rs10146996	0.12	0.98	rs10134537-rs2295306-rs11158632	114.6	72.34	rs10134537-rs2295306-rs11158632	0.31	0.19	A3
ILMN_1778488	WDR41	136.97	129.01	7.96	129.6	rs335628	0.41	0.71	rs13178111-rs335628-rs10052921	292.7	123.7	rs13178111-rs335628-rs10052921	0.61	0.20	A3
ILMN_1659082	ZCRB1	24.33	17.37	6.96	28.36	chr12:42812039:I	0.08	0.92	rs12371615-rs17091117	36.68	9.245	rs12371615-rs17091117	0.11	0.03	NonA
ILMN_2328029	EXT2	21.27	10.97	10.30	24.14	rs7951555	0.07	0.92	rs7127924-rs178528-rs10458912	33.72	12.03	rs7127924-rs178528-rs10458912	0.12	0.05	NonA
ILMN_1724422	SELL	66.60	44.79	21.81	30.90	rs2223286	0.09	1.00	rs2205895-rs2223286-rs2205848	43.40	13.34	rs2205895-rs2223286-rs2205848	0.14	0.05	NonA
ILMN_1682494	RSRC1	42.90	30.13	12.77	27.84	rs1193515	0.09	0.70	rs16828966-rs17628958-rs1369561-rs13074694	41.05	14.67	rs16828966-rs17628958-rs1369561-rs13074694	0.14	0.05	NonA
ILMN_1757379	OPN1SW	7.46	1.56	5.90	71.59	rs142976957	0.23	0.38	rs1109552-rs4731507-rs4731513-rs339088	69.88	17.86	rs1109552-rs4731507-rs4731513-rs339088	0.36	0.13	NonA
GROUP C
ILMN_1690566	RASSF4	14.86	8.09	6.77	37.59	rs55951178	0.12	1.00	rs1570985-rs17515286-rs6593452-rs870957	40.15	4.591	rs6593452-rs55951178	0.14	0.02	A2
ILMN_1685371	SUMF2	15.63	8.65	6.97	9.150	rs2270244	0.02	0.74	rs2331096-rs12668532-rs13238899	11.54	4.628	rs13238899-rs2270244	0.04	0.02	A2
ILMN_2049766	NFE2L3	120.46	113.77	6.69	140.2	rs2057763	0.46	0.99	rs4722583-rs2158360-rs10265394	163.2	5.256	rs2057763-rs6945024	0.48	0.02	A2
ILMN_2098616	C5orf39	15.20	6.68	8.52	19.14	rs4637560	0.04	0.98	rs7709181-rs316404	18.38	5.266	rs316404-rs4637560	0.05	0.01	A2
ILMN_1718069	MIS12	7.93	3.40	4.54	9.333	rs7214293	0.02	0.98	rs8068792-rs3865350-rs8070008-rs8079727	12.98	5.483	rs3865350-rs8070008-rs8079727-rs7214293	0.04	0.02	A4
ILMN_2256894	BTN2A2	19.09	13.57	5.52	41.48	rs12205476	0.12	0.99	rs6933583-rs9379858-rs4712986-rs7763910	45.30	5.816	rs6933583-rs12205476	0.16	0.04	A2
ILMN_1716468	NUDT16P	51.89	8.12	43.77	38.44	rs6787004	0.12	1.00	rs3965152-rs9871533-rs7649681-rs17354529	42.13	6.053	rs9871533-rs17354529-rs6787004	0.14	0.02	A3
ILMN_1678962	DFFB	20.96	14.15	6.81	28.36	chr1:3823804	0.08	0.70	rs6702935-rs12734459-rs7530189-rs10915427	32.71	6.524	rs6702935-rs10915427-chr1:3823804	0.11	0.03	NonA
ILMN_1726554	IREB2	29.78	21.31	8.48	36.36	rs12592111	0.12	0.89	rs1394371-rs13180-rs950776	42.11	6.914	rs12592111-rs1394371-rs13180-rs950776	0.15	0.03	NonA
ILMN_1689059	ZNF329	17.67	10.33	7.34	26.60	rs157368	0.08	0.91	rs295347-rs171853-rs12977929	27.26	7.427	rs295347-rs12977929-rs157368	0.11	0.03	A3
ILMN_1813846	P2RX4	38.86	27.97	10.89	42.80	rs2393849	0.12	0.99	rs208305-rs7312642-rs1180051-rs10849859	47.73	7.798	rs2393849-chr12:121641956	0.15	0.03	A2
ILMN_1683811	TNPO3	36.86	29.56	7.31	37.87	rs73228755	0.10	0.99	rs11768572-rs13227095	44.73	7.894	rs13227095-rs73228755	0.12	0.02	A2
ILMN_1756049	NT5DC3	132.78	121.58	11.21	218.3	rs10861117	0.70	0.99	rs12426059-rs11111790-rs11610714-rs2251979	>307	7.981	rs12426059-rs11111790-rs2251979-rs10861117	0.72	0.02	NonA
ILMN_1811632	FMO5	52.27	30.57	21.70	18.25	chr1:146833714	0.05	0.9763	rs17359851-rs894473-rs11239956-rs3820130	24.58	7.990	rs17359851-rs3820130-chr1:146833714	0.08	0.03	A3
ILMN_2198812	FDX1	50.95	46.38	4.56	79.17	rs2358322	0.25	0.99	rs2724421-rs10488764-rs4754458	96.98	8.042	rs2358322-rs2051466	0.28	0.03	A2
ILMN_1746393	TSEN2	22.81	14.34	8.47	27.96	rs17279604	0.08	0.98	rs1177809-rs17036821-rs13069599-rs2442804	29.37	8.257	rs17036821-rs13069599-rs2442804-rs17279604	0.11	0.03	A4
ILMN_1723115	CLEC4F	162.47	157.55	4.92	212.6	rs1544652	0.69	1.00	rs2863804-rs17656571-rs2072463	>307	8.896	rs17656571-rs1544652	0.71	0.02	A2
ILMN_1673991	ATIC	106.28	94.03	12.25	115.5	rs4535042	0.34	0.93	rs6720999-rs1997059-rs13002576	126.1	8.928	rs6720999-rs4535042	0.35	0.01	A2
ILMN_1691334	TXNDC3	24.10	15.81	8.29	20.13	rs2722294	0.06	0.99	rs2717932-rs2722269-rs3807172	25.29	9.227	rs2717932-rs3807172-rs2722294	0.10	0.04	NonA
ILMN_1670008	FLCN	18.55	13.68	4.87	26.67	rs192000011	0.08	0.91	rs4985752-rs3803761	32.24	9.927	rs192000011-rs3803761	0.10	0.02	A2
ILMN_2373763	CASP7	50.26	18.81	31.44	30.60	rs7918733	0.09	0.98	rs3121494-rs11196449-rs3814231-rs11196446	39.54	9.981	rs11196446-rs7918733	0.13	0.04	A2
ILMN_1761259	EXT2	27.80	12.02	15.78	27.41	rs7940916	0.07	0.90	rs7127924-rs178528-rs2067787-rs897005	29.92	10.32	rs7127924-rs178528-rs2067787-rs7940916	0.12	0.05	NonA
ILMN_2094396	LRRC8C	44.24	38.80	5.45	33.30	rs10922702	0.10	0.97	rs12119009-rs2146340-rs7548762	43.08	10.34	rs7548762-rs10922702	0.14	0.04	A2
ILMN_1806510	VPS53	48.23	37.42	10.80	104.5	rs4968139	0.33	0.92	rs11651340-rs9894837-rs741677-rs12450330	132.3	10.74	rs12450330-rs4968139	0.36	0.03	A2
ILMN_1808634	DRAM2	62.55	44.74	17.81	32.77	rs663034	0.09	0.94	rs325929-rs1467830-rs9970286	43.23	10.84	rs9970286-rs663034	0.13	0.04	A2
ILMN_1741371	TMEM8A	44.94	32.40	12.54	101.4	rs11248930	0.29	0.75	rs214247-rs11649255-rs1802752-rs3830160	114.0	11.02	rs11248930-rs421195	0.32	0.03	A2
ILMN_2381899	OPTN	109.89	94.15	15.74	92.99	rs57057378	0.19	0.93	rs1561570-rs17512962	122.5	11.10	rs57057378-rs1561570	0.25	0.06	A2
ILMN_1734830	MTHFR	58.09	44.18	13.91	75.23	rs3818762	0.24	0.95	rs198404-rs1023252-rs2075538	91.37	11.11	rs198404-rs2075538-rs3818762	0.27	0.03	A3
ILMN_2309926	ZDHHC14	7.55	2.99	4.56	59.57	rs9346769	0.18	0.98	rs2365386-rs9457715-rs17446605-rs621829	26.34	11.18	rs9346769-rs34234008	0.22	0.04	A2
ILMN_1753472	SUMF1	35.16	27.41	7.75	35.56	rs4685744	0.11	1.00	rs1687882-rs1688416-rs2819561-rs711662	47.51	11.65	rs1687882-rs711662-rs4685744	0.16	0.05	NonA
ILMN_1702301	DOCK10	62.85	55.93	6.91	97.07	rs10202066	0.31	0.99	rs10199780-rs6750856-rs12466303	122.0	12.28	rs12466303-rs10202066	0.34	0.03	A2
ILMN_1727663	ZNF155	23.91	18.84	5.06	23.57	rs62116613	0.07	0.94	rs383133-rs11883068-rs4803676	30.11	12.36	rs11883068-rs4803676-rs62116613	0.11	0.04	A3
ILMN_1670841	CPNE1	68.94	63.70	5.24	145.1	chr20:34315677	0.41	0.94	rs6060578-rs6060540	208.9	12.40	chr20:34315677-rs6060540	0.43	0.02	A2
ILMN_1809034	GATC	22.45	16.72	5.73	76.71	rs566124	0.23	0.99	rs5637-rs9040-rs12310837-rs3847971	97.05	13.73	rs566124- rs11544056	0.28	0.05	A2
ILMN_1758806	C21orf2	76.34	29.00	47.34	125.3	rs66916924	0.38	0.48	rs2236441-rs2838551-rs4818908-rs233225	171.4	14.49	rs2236441-rs2838551-rs4818908-rs66916924	0.42	0.04	NonA
ILMN_1811933	SHMT1	54.95	31.08	23.87	125.3	rs681998	0.40	0.97	rs854802-rs3088175-rs1979276-rs1682280	159.7	15.13	rs3088175-rs1682280-rs681998	0.44	0.04	A3
ILMN_1727692	TRIT1	22.74	15.21	7.52	19.41	rs12125901	0.05	0.99	rs6693041-rs7523024-rs10789049	26.22	15.22	rs7523024-rs10789049-rs12125901	0.11	0.06	A3
ILMN_1683305	COMMD2	143.12	103.52	39.60	170.7	rs73005748	0.57	0.97	rs7647288-rs1002896-rs10935775-rs9882629	248.8	16.68	rs1002896-rs73005748	0.60	0.03	A2
ILMN_1791905	CCDC103	18.79	13.59	5.20	90.73	rs72826899	0.20	0.99	rs1808244-rs2289674-rs2277616	107.2	16.96	rs2289674-rs2277616-rs72826899	0.23	0.03	A3
ILMN_1795336	PTER	272.58	257.15	15.42	225.1	rs1055340	0.74	0.98	rs11253996-rs1532104-rs7909832-rs7920932	>307	17.06	rs7909832-rs1055340	0.77	0.03	A2
ILMN_2294978	RNASE4	49.88	32.44	17.44	46.62	rs2319383	0.14	0.99	rs12431961-rs12587456-rs9322855-rs5019558	57.59	17.49	rs2319383-chr14:21151417	0.21	0.07	A2
ILMN_2230035	BBS2	92.33	80.46	11.87	108.4	rs73547688	0.35	0.94	rs4556786-rs4783941-rs2288058	149.0	19.19	rs4783941-rs2288058-rs73547688	0.40	0.06	A3
ILMN_1701731	AKR1B1	43.13	30.19	12.94	44.68	rs17660462	0.13	1.00	rs2734665-rs782509-rs10275567-rs1544823	50.47	20.11	rs782509-rs17660462-chr7:134269443:I	0.20	0.07	A3
ILMN_1660462	MCOLN2	104.11	91.05	13.06	56.40	rs3904965	0.14	0.95	rs1325277-rs634294-rs10873672-rs4907126	77.48	20.70	rs634294-rs10873672-rs3904965	0.21	0.07	A3
ILMN_1690320	TTC23	19.14	12.58	6.56	51.40	rs12593449	0.16	0.95	rs7162949-rs12148825-rs2136629-rs4965473	65.70	21.44	rs4965473-rs12593449	0.21	0.05	A2
ILMN_1698243	C1orf85	197.08	178.11	18.97	222.6	rs949464	0.73	0.99	rs7542798-rs2246476-rs11264467	>307	21.87	rs11264467-rs949464	0.76	0.03	A2
ILMN_1804396	IRF2BPL	81.90	58.43	23.47	104.6	chr14:77497221	0.34	0.97	rs1120277-rs205813-rs10483880-rs12895988	134.4	23.76	rs12895988-chr14:77497221-chr14:77494484	0.40	0.06	A3
ILMN_1703441	ZNF593	33.16	28.30	4.86	97.66	rs12145714	0.29	0.84	rs10902741-rs6660744-rs17163749	115.0	24.91	rs6660744-rs17163749-rs12145714	0.35	0.06	A3
ILMN_2405400	GRK4	30.24	18.89	11.35	67.94	rs2471351	0.19	0.98	rs2488809-rs7665452-rs1419046	99.51	27.41	rs2471351-chr4:2890782	0.26	0.07	A2
ILMN_1702858	ADHFE1	44.34	29.25	15.09	111.1	rs4737799	0.34	0.99	rs6991180-rs2555575-rs1978566-rs35352031	105.7	30.20	rs4737799-rs2555568	0.41	0.07	A2
ILMN_1695413	ZNF429	82.45	54.41	28.04	103.1	rs74167860	0.33	0.95	rs2650776-rs1401926-rs4808279-rs7255395	154.5	30.34	rs1401926-rs4808279-rs74167860	0.40	0.07	A3
ILMN_1658706	ST6GALNAC2	22.05	13.07	8.97	60.26	rs11077831	0.18	0.79	rs3744051-rs2241918-rs4238998-rs2590260	82.56	42.39	rs3744051-rs4238998-rs2590260-rs11077831	0.32	0.14	A4
ILMN_1757845	SPIRE1	41.97	20.42	21.55	38.93	rs4796966	0.10	0.97	rs479860-rs1592641-rs17525599-rs3931007	79.61	43.49	rs479860-rs17525599-rs3931007-rs4796966	0.21	0.11	A4
ILMN_1714709	OLFM1	53.05	34.85	18.20	55.69	rs7873100	0.17	0.997	rs10117466-rs7034129-rs10858300	101.5	48.10	rs10117466-rs10858300-rs7873100	0.33	0.16	A3
ILMN_2205322	TREML4	249.46	194.17	55.29	194.2	rs9349181	0.65	0.96	rs9367096-rs6924816-rs2894432-rs3804278	>307	53.42	rs9367096-rs9349181	0.71	0.06	A2
ILMN_1725338	CLDN23	77.16	39.145	38.02	41.55	rs6980550	0.17	0.99	rs6994742-rs6601724-rs13266699-rs11780672	93.26	53.47	rs6601724-rs13266699-rs11780672-rs6980550	0.36	0.19	A4
ILMN_1742025	OLFM1	65.30	48.50	16.80	76.35	rs7858307	0.25	0.95	rs10858294-rs7034129-rs10858300-rs2769628	89.25	54.36	rs10858300-rs2769628-rs7858307	0.40	0.15	NonA
ILMN_1734707	CHST13	179.69	137.95	41.74	209.4	rs11718493	0.69	1.00	rs9784244-rs7629573-rs3856650-rs1123373	>340	63.18	rs9784244-rs1123373-rs11718493	0.76	0.07	NonA
ILMN_2189406	C15orf38	163.30	135.94	27.36	176.3	rs1256835	0.58	0.66	rs12594808-rs3853638-rs3803533-rs1269077	295.4	66.20	rs12594808-rs3853638-rs1256835	0.67	0.09	A3
ILMN_1750511	NT5C3L	240.06	208.24	31.82	223.2	chr17:39989592:I	0.74	0.87	rs9896766-rs1436441-rs2304497	>307	103.4	rs9896766-rs1436441-chr17:39989592	0.82	0.08	A3
GROUP D
ILMN_1668498	CWF19L2	20.66	15.28	5.38	22.73	rs630693	0.07	1.00	rs10890675-rs12807187	18.00	4.762	rs10890675-rs12807187-rs630693	0.09	0.02	A3
ILMN_2386008	MPZL1	22.79	10.10	12.69	33.36	chr1:167739705	0.08	0.8562	rs3767446-rs10753764-rs12409150-rs7537851	4.890	4.768	rs3767446-rs10753764-rs12409150-rs7537851-chr1:167739705	0.12	0.04	NonA
ILMN_1796335	LPCAT2	142.51	137.39	5.12	233.9	rs12934747	0.78	0.865	rs1583587-rs2192855-rs3785152	>307	7.972	rs1583587-rs2192855-rs3785152-rs12934747	0.79	0.01	NonA
ILMN_1788239	AMDHD1	173.56	119.21	54.34	196.0	rs7486703	0.65	0.97	rs1436122-rs35756705-rs7485085-rs12307364	294.1	9.861	rs1436122-rs35756705-rs7485085-rs12307364-rs7486703	0.67	0.02	NonA
ILMN_1784364	STARD5	9.15	3.85	5.30	19.06	rs4396495	0.04	0.832	rs11633218-rs4778897-rs10162822	21.09	10.40	rs11633218-rs4778897-rs10162822-rs4396495	0.07	0.03	A4
ILMN_1672389	CRYZ	273.56	156.04	117.53	233.5	rs4145871	0.76	0.96	rs3819946-rs797008-rs1475396-rs12132783	>307	10.52	rs3819946-rs797008-rs1475396-rs12132783-rs4145871	0.77	0.01	NonA
ILMN_1687107	RFWD3	22.23	17.67	4.57	30.31	rs8058133	0.08	0.97	rs13359-rs8047350	37.02	11.14	rs13359-rs8047350-rs8058133	0.11	0.03	A3
ILMN_1709750	SUSD1	69.94	60.28	9.66	77.68	rs3860162	0.23	0.99	rs700098-rs2691669-rs10759529-rs6477887	92.69	11.99	rs700098-rs2691669-rs10759529-rs6477887-rs3860162	0.27	0.04	NonA
ILMN_1678435	SRD5A3	18.53	7.50	11.03	97.63	chr4:56293696:I	0.31	0.68	rs1985606-rs6858749-rs11932595	106.4	12.22	rs1985606-rs6858749-rs11932595-chr4:56293696	0.34	0.04	A4
ILMN_1723962	LXN	62.61	51.08	11.53	90.42	rs56362855	0.25	0.99	rs1369560-rs1656376-rs9832803-rs17643860	110.0	13.31	rs1369560-rs1656376-rs9832803-rs17643860-rs56362855	0.29	0.04	NonA
ILMN_2062468	IGFBP7	31.89	20.39	11.51	50.82	rs881382	0.12	0.94	rs2271807-rs11573128-rs1718854-rs17761305	61.69	17.68	rs2271807-rs11573128-rs1718854-rs17761305-rs881382	0.17	0.05	NonA
ILMN_1665871	ANGEL1	23.53	15.46	8.08	22.61	rs11628619	0.06	0.97	rs10483877-rs11626423-rs4903489	36.12	18.57	rs10483877-rs11626423-rs4903489-rs11628619	0.12	0.06	A4
ILMN_1770811	PELO	20.40	6.39	14.01	57.81	rs6450089	0.17	1.00	rs29972-rs2548495-rs13189629-rs889294	52.68	22.09	rs29972-rs2548495-rs13189629-rs889294-rs6450089	0.24	0.07	NonA
ILMN_2154287	ACCS	178.12	95.30	82.81	201.3	rs2074038	0.65	0.9557	rs7127924-rs7935243-rs2285029-rs4755227	278.7	23.17	rs7127924-rs7935243-rs2285029-rs4755227-rs2074038	0.69	0.04	NonA
ILMN_1674817	C1orf115	24.93	11.89	13.04	39.11	rs337165	0.10	0.95	rs2994525-rs416768-rs337147	59.01	26.14	rs2994525-rs416768-rs337147-rs337165	0.18	0.08	NonA
ILMN_1785095	ATP6V0E2	23.95	19.88	4.07	75.39	chr7:149585094:I	0.20	0.76	rs6464035-rs3823698-rs7795944	109.9	29.90	rs6464035-rs3823698-rs7795944-chr7:149585094	0.26	0.06	A4
ILMN_1801866	BRWD1	78.11	68.49	9.62	82.52	chr21:40579409:D	0.23	0.90	rs2854727-rs8132230-rs2150414	119.2	30.62	rs2854727-rs8132230-rs2150414-chr21:40579409	0.30	0.07	NonA
ILMN_1689088	COLEC12	31.24	11.32	19.93	22.04	rs11081136	0.07	0.97	rs9966524-rs9960856-rs2846666	42.39	31.47	rs9966524-rs9960856-rs2846666-rs11081136	0.19	0.12	NonA
ILMN_1731433	ABP1	33.89	25.94	7.95	67.60	rs9691673	0.22	0.84	rs6464101-rs11772167-rs4725372-rs4725970	106.7	33.60	rs6464101-rs11772167-rs4725372-rs4725970-rs9691673	0.35	0.13	NonA
ILMN_1691112	PIGN	83.11	46.56	36.55	111.9	rs3862712	0.34	0.97	rs4991213-rs17636157-rs9959663-rs17069657	214.4	97.29	rs4991213-rs17636157-rs9959663-rs17069657-rs3862712	0.53	0.19	NonA
ILMN_1763609	SLC22A16	204.23	95.80	108.43	131.8	rs6920997	0.42	0.99	rs2428192-rs2428190-rs9487422-rs2428175	>307	269.4	rs2428192-rs2428190-rs9487422-rs2428175-rs6920997	0.77	0.35	NonA

## Sheet: probes-4SNPs
ILMN_1763609	rs2428192-rs2428190-rs9487422-rs2428175	NonA
ILMN_1691112	rs4991213-rs17636157-rs9959663-rs17069657	NonA
ILMN_2189406	rs12594808-rs3853638-rs3803533-rs1269077	NonA
ILMN_1734707	rs9784244-rs7629573-rs3856650-rs1123373	NonA
ILMN_1742025	rs10858294-rs7034129-rs10858300-rs2769628	NonA
ILMN_1725338	rs6994742-rs6601724-rs13266699-rs11780672	NonA
ILMN_2205322	rs9367096-rs6924816-rs2894432-rs3804278	NonA
ILMN_1658706	rs3744051-rs2241918-rs4238998-rs2590260	NonA
ILMN_1731433	rs6464101-rs11772167-rs4725372-rs4725970	NonA
ILMN_1702858	rs6991180-rs2555575-rs1978566-rs35352031	NonA
ILMN_1674817	rs2994525-rs416768-rs337147-rs6682431	NonA
ILMN_2154287	rs7127924-rs7935243-rs2285029-rs4755227	NonA
ILMN_1770811	rs29972-rs2548495-rs13189629-rs889294	NonA
ILMN_1698243	rs7542798-rs4661036-rs2246476-rs11264467	NonA
ILMN_1690320	rs7162949-rs12148825-rs2136629-rs4965473	NonA
ILMN_2285618	rs11702704-rs7279002-rs2839338-rs2070429	NonA
ILMN_1660462	rs1325277-rs634294-rs10873672-rs4907126	NonA
ILMN_1668605	rs17221100-rs6532026-rs4859571-rs2273	NonA
ILMN_1701731	rs2734665-rs782509-rs10275567-rs1544823	NonA
ILMN_1757379	rs1109552-rs4731507-rs4731513-rs339085	NonA
ILMN_2062468	rs2271807-rs11573128-rs1718854-rs17761305	NonA
ILMN_2294978	rs12431961-rs12587456-rs9322855-rs5019558	NonA
ILMN_1683305	rs7647288-rs1002896-rs10935775-rs9882629	NonA
ILMN_1682494	rs16828966-rs17628958-rs1369561-rs13074694	NonA
ILMN_1758806	rs2236441-rs2838551-rs4818908-rs233225	NonA
ILMN_1671932	rs2213725-rs16991187-rs5764055-rs6006469	NonA
ILMN_1723962	rs1369560-rs1656376-rs9832803-rs17643860	NonA
ILMN_1678435	rs1985606-rs550144-rs6858749-rs11932595	NonA
ILMN_2328029	rs7127924-rs178528-rs10458912-rs2067787	NonA
ILMN_1709750	rs700098-rs2691669-rs10759529-rs6477887	NonA
ILMN_1753472	rs1687882-rs1688416-rs2819561-rs711662	NonA
ILMN_2309926	rs2365386-rs9457715-rs17446605-rs621829	NonA
ILMN_1741371	rs214247-rs11649255-rs1802752-rs3830160	NonA
ILMN_1672389	rs3819946-rs797008-rs1475396-rs12132783	NonA
ILMN_1761259	rs7127924-rs178528-rs2067787-rs897005	NonA
ILMN_1788239	rs1436122-rs35756705-rs7485085-rs12307364	NonA
ILMN_1783627	rs7733671-rs26503-rs13183352-rs11739280	NonA
ILMN_1756049	rs12426059-rs11111790-rs11610714-rs2251979	NonA
ILMN_1771003	rs4982676-rs3751488-rs12589539-rs7147394	NonA
ILMN_1678962	rs6702935-rs12734459-rs7530189-rs10915427	NonA
ILMN_2256894	rs6933583-rs9379858-rs4712986-rs7763910	NonA
ILMN_1718069	rs8068792-rs3865350-rs8070008-rs8079727	NonA
ILMN_2386008	rs3767446-rs10753764-rs12409150-rs7537851	NonA
ILMN_1690566	rs1570985-rs17515286-rs6593452-rs870957	NonA

## Sheet: Feuil1
ILMN_1763609	0.63
ILMN_1778488	0.34
ILMN_1750511	0.3
ILMN_1691112	0.29
ILMN_1807206	0.22
