# Supplementary material for: Genome-Wide Haplotype Analysis of Cis Expression Quantitative Trait Loci in Monocytes
Source: PLoS Genet. 2013 Jan 31;9(1):e1003240. doi: 10.1371/journal.pgen.1003240 (PMC3561129; doi:10.1371/journal.pgen.1003240)
Supplement: Table S2 — List of probes with replicated multiple cis eSNP effects that map to disease-associated loci. Pairwise r2 were derived from the SNAP software database [18]. (XLSX) [file pgen.1003240.s004.xlsx]

## Sheet: Feuil1
Probe	Gene	Human Trait	References	GWAS hit SNP	r2 with cis ehtSNPs
ILMN_1731596	AP3S2	T2D	PMID: 21874001	rs2028299	0.27 (rs12148357)
ILMN_1801866	BRWD1	Bipolar Disorder	PMID: 22365631	rs2150410	0.91 (rs8132230)
ILMN_1698243	C1orf85	Hemoglobin	PMID: 20139978	rs6684514	1.00 (rs11264467)
ILMN_1783627	CAST	Alcohol Dependence	PMID: 19581569	rs13160562	0.34 (rs13183352)
ILMN_1689088	COLEC12	Bipolar Disorder	PMID: 20351715	rs7226677	0.02 (rs9960856)
ILMN_2062468	IGFBP7	AMD	PMID: 21909106	rs1713985	0.05 (rs881382)
ILMN_1726554	IREB2	COPD	PMID: 20173748	rs13180	1.00 (rs13180)
ILMN_1804396	IRF2BPL	cADRs	PMID: 22379998	rs183266	0.74 (rs10483880)
ILMN_1734830	MTHFR	Blood Pressure	PMID: 21909110	rs17367504	0.63 (rs2075538)
		Homocysteine	PMID: 20031578	rs1801133	0.18 (rs3818762)
ILMN_2049766	NFE2L3	Waist-Hip Ratio	PMID: 20935629	rs1055144	0.03 (rs2158360)
ILMN_1756049	NT5DC3	ADHD	PMID: 18839057	rs4964805	0.46 (rs11610714)
ILMN_1714709	OLFM1	Ferritin	PMID: 22095909	rs10776934	0.03 (rs7873100)
ILMN_1742025					0.03 (rs10858300)
ILMN_2381899	OPTN	Paget's disease	PMID: 21623375	rs1561570	1.00 (rs1561570)
ILMN_1795336	PTER	Obesity	PMID: 19151714	rs10508503	0.07 (rs1532104)
ILMN_1722698	RCHY1	Response to tocilizumab	PMID: 22491018	rs13137105	0.72 (rs3775531)
ILMN_1671932	SAMM50	Liver enzyme levels	PMID: 18940312	rs2281135	0.20 (rs6006469)
ILMN_1724422	SELL	ALS	PMID: 19451621	rs3177980	0.60 (rs2223286)
ILMN_1753472	SUMF1	Glutamate levels	PMID: 20802204	rs794185	0.52 (rs711662)
ILMN_1709750	SUSD1	ALS	PMID: 17362836	rs2782931	0.23 (rs2691669)
ILMN_1683811	TNPO3	SSc	PMID: 21750679	rs10488631	0.33 (rs13227095)
		Primary Biliary Cirrhosis	PMID: 20639880	rs10488631
ILMN_1746393	TSEN2	Prostate Cancer	PMID: 22219177	rs6766510	1.00 (rs17036821)
ILMN_1778488	WDR41	Caudate volume	PMID: 21502949	rs163030	0.20 (rs10052921)
ILMN_2309926	ZDHHC14	Sides effects for antidepressant treatment	PMID: 22041458	rs2163287	0.03 (rs17446605)
ILMN_1695413	ZNF429	Pain	PMID: 19207018	rs2562456	0.83 (rs2650776)
