# Supplementary material for: Genome-Wide Haplotype Analysis of Cis Expression Quantitative Trait Loci in Monocytes
Source: PLoS Genet. 2013 Jan 31;9(1):e1003240. doi: 10.1371/journal.pgen.1003240 (PMC3561129; doi:10.1371/journal.pgen.1003240)
Supplement: Table S3 — Known proxies for the identified htSNPs participating to cis haplotype effects. Proxies were identified by the SNAP software [18]. (XLSX) [file pgen.1003240.s005.xlsx]

## Sheet: TableS3
Associated eQTLs	Position	Identified HtSNPs			Proxy (r2>0.9)
		rsID	Gene	Gene Region	rsID	Gene	Gene Region
C1orf85	chr1: 154,529,109-154,532,073	rs933489	SMG5 (154,485,641 - 154,519,240)	Intronic	NA	NA	NA
		rs2246476		Intronic	NA	NA	NA
		rs6684514	TMEM79 (154,519,363-154,528,858)	Coding	rs12023438	TMEM79	Intronic
					rs3806408	SMG5	Intronic
					rs3806407	SMG5	Intronic
					rs10752615	SMG5	Intronic
					rs6800	SMG5	Intronic
					rs12027741	SMG5	Intronic
					rs2277870	SMG5	Intronic
					rs2270291	SMG5	Intronic
					rs12027103	SMG5	Intronic
					rs12122180	SMG5	Intronic
					rs12117947	SMG5	Intronic
					rs11264462	SMG5	Intronic
					rs10908495	C1orf85	Coding
					rs10908496	C1orf85	Coding
					rs11264467	C1orf85	Promoter
					rs10908498	CCT3	3'
					rs10908500	CCT3	Intronic
					rs12040868	CCT3	Intronic
					rs12038481	CCT3	Intronic
					rs12037778	CCT3	Intronic
					rs10908501	CCT3	Intronic
					rs10494304	CCT3	Intronic
					rs10908502	CCT3	Intronic
IREB2	chr15: 76,517,681-76,578,522	rs1394371	IREB2	Promoter	NA
		rs13180	IREB2	Coding	rs965604	IREB2	Intronic
					rs12904234	IREB2	Intronic
					rs12903295	IREB2	Intronic
					rs8042260	IREB2	Intronic
					rs8042238	IREB2	Intronic
					rs8043227	IREB2	Intronic
					rs12910910	IREB2	Intronic
					rs4299116	IREB2	Intronic
					rs1964678	IREB2	Intronic
					rs1062980	IREB2	3UTR
					rs4362358	IREB2	3'
		rs1948	CHRNB4 (76,703,691 - 76,720,642)	3UTR	NA
OPTN	chr10: 13,182,088-13,220,285	rs1561570	OPTN	Intronic	rs10752286	OPTN	Intronic
					rs10796026	OPTN	Intronic
					rs7095146	OPTN	Intronic
		rs17512962	OTPN	Intronic	rs765884	OPTN	Intronic
AP3S2	chr15: 88,177,793-88,238,206	rs4932145	AP3S2	3'	rs2290351	AP3S2	3'
					rs7173483	AP3S2	3'
					rs16943647	AP3S2	Intronic
					rs10852122	AP3S2	Intronic
		rs10520684	AP3S2	Intronic	rs16943673	AP3S2	Intronic
					rs4932252	AP3S2	Intronic
					rs4932255	AP3S2	Intronic
					rs3803536	AP3S2	Promoter
					rs3803535	AP3S2	Promoter
					rs3853641	AP3S2	Promoter
		rs1256854	C15orf38 (88,244,836-88,257,163)	Promoter	rs1269077	C15orf38	Promoter
					rs1256851	C15orf38	Promoter
					rs1699487	C15orf38	Promoter
OPN1SW	chr7: 128,199,783-128,203,087	rs1109552	LOC346653 (128,099,578-128,110,608)	Coding	rs6945532	LOC346653	Promoter
					rs4731493	LOC346653	Promoter
					rs12670271	LOC346653	Promoter
					rs17169024	LOC346653	Promoter
					rs6969554	LOC346653	Promoter
					rs4554406	LOC346653	Intronic
					rs12674125	LOC346653	Intronic
					rs2290229	LOC346653	Intronic
					rs6467210	LOC346653	Coding
					rs17169357	LOC346653	Coding
					rs4728128	LOC346653	Intronic
					rs6958788	LOC346653	3'
					rs7797745	LOC346653	3'
					rs4728130	LOC346653	3'
					rs4731503	LOC346653	3'
					rs1003241	LOC346653	3'
					rs1450874	LOC346653	3'
					rs4079003	FLJ45340	Promoter
					rs4731488	FLJ45340	Promoter
					rs10215947	FLJ45340	Promoter
					rs10215566	FLJ45340	Promoter
					rs4731484	FLJ45340	Promoter
					rs10954193	FLJ45340	Promoter
					rs10464537	FLJ45340	Promoter
		rs4283986	NYD-SP18 (128,142,679-128,159,033)	Promoter	rs4731507	NYD-SP18	Promoter
					rs4731508	NYD-SP18	Promoter
					rs3807125	NYD-SP18	Promoter
		rs4731513	CALU (128,166,672-128,198,763)	Intronic	NA
		rs339085	OPN1SW	Promoter	rs339086	OPN1SW	Promoter
					rs1688932	OPN1SW	Promoter
					rs339083	OPN1SW	Promoter
