# Supplementary material for: Genome-Wide Haplotype Analysis of Cis Expression Quantitative Trait Loci in Monocytes
Source: PLoS Genet. 2013 Jan 31;9(1):e1003240. doi: 10.1371/journal.pgen.1003240 (PMC3561129; doi:10.1371/journal.pgen.1003240)
Supplement: Table S4 — List of probes that could not be assessed for replication in GHS and that map to disease-associated loci. (XLSX) [file pgen.1003240.s006.xlsx]

## Sheet: list_gene_gwas
Gene	Probe	PubMed_ID
A2BP1	ILMN_1731507	21441570	19875103	19043545	18951430	18846501
ABCA7	ILMN_1743205	21460840	21460841
ACP5	ILMN_2078599	19010793
ACTA2	ILMN_1671703	20694011
ADAMTS17	ILMN_1682989	18391951
ADAMTS2	ILMN_1811765	18937294
ADAMTS2	ILMN_1796628	18937294
ADARB1	ILMN_1679797	17903307
ADCY3	ILMN_1676893	18391951
ADCY9	ILMN_1654287	20935630	20522523
AGPHD1	ILMN_2091707	21685187
AGXT2	ILMN_1783963	21572414
AIRE	ILMN_1670282	21505073
AK3	ILMN_1778173	19820697
ALDH2	ILMN_1793859	21971053	21437268	21372407	21270382	20139978	20139978	20139978
ALDH5A1	ILMN_2372398	22001757
ALDH7A1	ILMN_1687508	20072603
ALMS1	ILMN_1709474	20383145	20383146
ALPL	ILMN_1701603	22001757	20558539	19303062
ANGPTL4	ILMN_2386444	19060906
ANGPTL6	ILMN_1725518	18464913
ANKRD16	ILMN_1659156	20453838
ANKRD55	ILMN_2341724	21383967	20453842
ANXA5	ILMN_1741003	21685187
APCDD1L	ILMN_1689431	20838585
APIP	ILMN_2128293	21602797
APOBEC3A	ILMN_1680192	20972438
APOC1	ILMN_1789007	22003152	21909108	21909108	21740922	21300955	20864672	20442857	18262040	18193043
APOE	ILMN_1740938	22005931	21627779	21123754	20885792	20864672	20838585	20460622	20100581	19734902	19734903	19567438	19060906	18802019	18439552	18439548	18193044	18193043	17998437	17975299	17474819
APOL1	ILMN_1688631	20668430
ARG1	ILMN_1812281	21552555
ARHGAP22	ILMN_1676361	21310492	20585324
ARID5B	ILMN_1721626	19684604	19684603
ARNTL	ILMN_2405305	21102462
ATG16L1	ILMN_1725707	21102463	20570966	18587394	17554300	17435756
ATP1B1	ILMN_2407824	19305409
ATP1B1	ILMN_1658071	19305409
ATP1B1	ILMN_1730291	19305409
ATXN3	ILMN_2393497	18391950
AUTS2	ILMN_1749081	21471458
BANK1	ILMN_1661646	18204447
BAZ2B	ILMN_1720850	21738491
BCR	ILMN_1670398	18391951
BEST1	ILMN_1718982	21829377	21829377
BIN1	ILMN_1674160	22005930	21627779	21460840	21460841	21390209	21390209
BLK	ILMN_1668277	21452313	21408207	21452313	19838193	19503088	19165918
BMP4	ILMN_1740900	19915575	19011631
BMP6	ILMN_1747650	18391951
BST1	ILMN_1770161	21292315	21084426	19915576
C11orf30	ILMN_1812134	22036096	22036096	19349984	18587394
C12orf43	ILMN_2169856	21203500	21203500	19198612
C1QTNF6	ILMN_1689102	20410501	19430480	18978792
C20orf196	ILMN_1793002	21130836
C2orf43	ILMN_1660275	20676098
C3	ILMN_1762260	21665990	20861866	20385819	20385826
C5orf35	ILMN_1757636	20864672
CACNG5	ILMN_1748102	21057379
CAMKK1	ILMN_1715372	19247474
CBS	ILMN_1804735	20031578
CCDC46	ILMN_2369756	20732626
CCDC58	ILMN_1686920	20705733	20558539
CCL20	ILMN_1657234	17903302
CCL21	ILMN_1677505	20453842	18794853
CD163	ILMN_1733270	20139978
CD163	ILMN_2379599	20139978
CD226	ILMN_1687825	21829393	19820697	17554260
CD247	ILMN_1676924	21779181	21750679	21383967	20453842	20383147	20190752
CD276	ILMN_2365307	22001757	21738484
CD36	ILMN_1784863	19454037
CD36	ILMN_1796094	19454037
CD40	ILMN_1779257	20453842	19525955	18794853
CD40	ILMN_2367818	20453842	19525955	18794853
CD6	ILMN_1746565	21244703	19525953
CD69	ILMN_2188333	19430480
CDC7	ILMN_1741801	21307088	20548946
CDCA7L	ILMN_2230683	20189936
CDH2	ILMN_1779228	21810271
CDKAL1	ILMN_1788022	21490949	21139019	20581827	19734900	19401414	18711366	18587394	18372903	17554300	17463246	17463248	17460697	17463249
CDKN3	ILMN_1666305	21107309
CDRT4	ILMN_1691418	17903307
CEP63	ILMN_1787808	18391952
CERKL	ILMN_1801091	18521091
CH25H	ILMN_1741021	21041692	20445134
CHD1L	ILMN_1786016	18464913	18464913
CHI3L1	ILMN_1772289	18403759
CLCN6	ILMN_1741594	21273288
CLECL1	ILMN_1782729	21833088
CLPTM1L	ILMN_1752802	20972438	20700438	20101243	19836008	19654303	18978787
CLYBL	ILMN_1663538	18821565
CNTN5	ILMN_1710289	20889312	17903304	17903297
CNTNAP2	ILMN_1690223	20889312	17903296
COBLL1	ILMN_1761260	20339536
COG6	ILMN_1779530	18369459
COL1A1	ILMN_1701308	17903305
COL25A1	ILMN_1791112	21408207
COL6A3	ILMN_2307861	21782286
CPAMD8	ILMN_1726250	19010793
CPM	ILMN_1698313	20673876
CR1	ILMN_1742601	21700265	21460840	21460841	19734903
CREB5	ILMN_1731714	21441570	18839057
CSMD1	ILMN_2216860	21926974	21901158	21347282	20709820	19010793
CSTA	ILMN_1669888	20705733
CTAGE1	ILMN_1802029	20694014
CTBP2	ILMN_1781031	18264096
CTNNBL1	ILMN_2063925	17903296
CTSO	ILMN_1769633	19786962
DAB2IP	ILMN_1783161	20622881
DBC1	ILMN_1741603	20070850	17660530
DDT	ILMN_1690982	22001757
DENND3	ILMN_1692742	21502966
DGKB	ILMN_1697914	20081858	20081858	19176441
DMRT2	ILMN_1728183	18821565
DMRTB1	ILMN_1754187	20339536
DPY19L3	ILMN_1765287	19488044
DUSP10	ILMN_1759488	20972440	20972440
DYRK1A	ILMN_1713599	21364930	20694148
DYRK1A	ILMN_1660663	21364930	20694148
ECE2	ILMN_1787185	21102462
EGFR	ILMN_1755535	21531791	21531791
EGFR	ILMN_1728858	21531791	21531791
EHF	ILMN_1708130	21107309	17903297
ELOVL6	ILMN_2111187	20732626
EOMES	ILMN_1760509	21833088
EPAS1	ILMN_1704753	21131975
EPHA1	ILMN_1664265	21460841
EPHA4	ILMN_1672022	20100581
ERAP1	ILMN_1752145	21743469	20953190	20062062
ESRRG	ILMN_1804064	21348951	20395239
ETS1	ILMN_2122103	20190752	20169177	19838193
ETV3L	ILMN_1702657	18951430
EXOC3	ILMN_1789419	21297633
F13A1	ILMN_1717163	21116278
FAM113B	ILMN_1712431	19118814
FAM135B	ILMN_1651685	20125193
FAM174B	ILMN_1652797	21160409
FCGR2A	ILMN_2289849	22081228	21297633	20228799	19915573
FCGR2C	ILMN_2331121	20228799
FES	ILMN_1693650	21909110
FGF3	ILMN_1723227	20453838	18464913
FMO1	ILMN_1684401	21658281
FOXC1	ILMN_1738401	22020760
FOXP4	ILMN_2316740	20676098
FOXQ1	ILMN_1669046	20686608
FRMD6	ILMN_1769282	21116278	20171287	19668339
G6PC2	ILMN_2394421	20858683	20081858	20081858	19096518	19060910	19060907	18451265	18521185
GABRB3	ILMN_1709681	20834067	19734545
GADD45G	ILMN_1651498	18464913
GALC	ILMN_1799744	21102463
GATA2	ILMN_2102670	21738478	21738478	19198610
GCOM1	ILMN_1674151	21347282
GGCX	ILMN_1758232	21743467
GHSR	ILMN_1806691	20881960
GLI2	ILMN_1727577	20932654
GLRX3	ILMN_2056479	21160409
GNPTAB	ILMN_2110206	20881960
GOLGA8B	ILMN_2103547	20835239
GOLIM4	ILMN_2186216	18391951
GP2	ILMN_2311873	20383146
GPM6A	ILMN_1711312	20400778
GPR137B	ILMN_2121816	21107309
GSTM1	ILMN_2391861	20972438
HHIPL1	ILMN_1657972	21378990
HIST1H2BC	ILMN_1680937	19414484
HK1	ILMN_1761829	20858683	19862010	19862010	19096518
HK2	ILMN_2156172	22087292
HLA-C	ILMN_2150787	21051598	20953188	20953186	20953190	20526339	20512145	20041166	20041166	19169254	19115949	18464913	18369459	18369459	18364390
HLA-DPA1	ILMN_1772218	21779181	21750111	21399633
HLA-DPB1	ILMN_1749070	21764829	21750111	19349983
HLA-DQB1	ILMN_1661266	21946350	21896673	21804548	21779181	21779181	21750111	21533074	20639881	20639880	20453840	20383147
HLA-F	ILMN_2186806	19664746
HLA-G	ILMN_1656670	22075330	21653640
HRK	ILMN_2193706	22005931
HS3ST3A1	ILMN_1692056	17903302
ICOS	ILMN_1669927	20596022
IFRD1	ILMN_1687390	20400778
IGF2	ILMN_2298035	19767753
IGF2BP1	ILMN_1733807	20195514	20195514
IGLL1	ILMN_1815840	21448238
IL16	ILMN_2290628	18821565
IL18R1	ILMN_1781700	21102463	20860503	18311140
IL1A	ILMN_1658483	21107309	20844546
IL1RAP	ILMN_2357062	20966902	18385676
IL1RL1	ILMN_1697444	21804549	21102463	19198610	18311140
IL2RB	ILMN_1684349	21829393	21653640	20860503
IL6	ILMN_1699651	21546767	21196492
IRF5	ILMN_2312606	21779181	21779181	21779181	21779181	21399635	21408207	21408207	21297633	20639880	20453842	19838193	18204446	18204098
IZUMO1	ILMN_1664165	21060863
KCNC4	ILMN_1727850	20707712
KCNMA1	ILMN_1794282	21708048	20400778
KCNN3	ILMN_1801608	20173747
KCTD15	ILMN_1786326	20935630	19079260	19079260	19079261
KIAA1217	ILMN_1706960	20125193
KIF1B	ILMN_1735552	20676096	18997785
KIF1B	ILMN_1743034	20676096	18997785
KIF21B	ILMN_1692060	21743469	19915572
KIRREL3	ILMN_1674541	20195266	18951430	18464913
KLF5	ILMN_1770293	20101243
KLK3	ILMN_1655426	21160077	18264097
KRT23	ILMN_1791545	19893584
L3MBTL3	ILMN_1727495	20881960	18391951
L3MBTL3	ILMN_1741994	20881960	18391951
LAMB4	ILMN_1792301	21876539
LASS4	ILMN_1748057	19798445
LBH	ILMN_2315979	21810271	21383967
LEF1	ILMN_2213136	19060910
LEPR	ILMN_2234956	21300955	20167575	19567438	19060910	18439548
LEPR	ILMN_1696391	21300955	20167575	19567438	19060910	18439548
LIMK2	ILMN_2270443	21150874
LIPA	ILMN_1718063	21606135	21378988
LITAF	ILMN_1713934	19305408	19305409
LMO1	ILMN_1662917	21124317
LPHN1	ILMN_1813175	20400778
LPL	ILMN_1786444	21943158	21943158	21909109	21909109	21386085	21386085	21386085	21386085	21386085	21386085	20864672	20864672	20694148	20657596	19060911	19060911	19060906	19060906	19060910	18821565	20031538	18454146	18193044	18193044	18193046	18193043	18193043	17463246
LRRC10	ILMN_1754558	18391951
LTA	ILMN_1795464	20662065
LTB	ILMN_2376204	20662065
LTB	ILMN_2376205	20662065
LTBP1	ILMN_1656321	20881960	20189936	19893584
LUZP2	ILMN_1727101	20700443	19084217
LY86	ILMN_1807825	20935629	20038947
LYRM4	ILMN_1740927	21998595
LYZ	ILMN_2162972	18591461	18391951
MAD1L1	ILMN_2358069	21926972	20834067
MADD	ILMN_2328224	21873549	21873549	20081858	19060911
MAF	ILMN_1719543	21565293	21565293	20668459	19151714
MAF	ILMN_1722206	21565293	21565293	20668459	19151714
MAMSTR	ILMN_1718770	21833088
MAP1B	ILMN_1678337	18839057
MAP3K7IP1	ILMN_1772817	21399635	21102463
MAP3K7IP1	ILMN_1777980	21399635	21102463
MARCH8	ILMN_2336335	20139978	19862010
MAX	ILMN_2363426	19260139
MC1R	ILMN_1653319	21983787	21700618	20585627	20585627	20585627	19578364	19578364	19340012	19340012	18483556	17952075	17952075	17952075	17952075
MCTP1	ILMN_1654685	19416921
MCTP2	ILMN_1792682	21658281	20125193	19483685
MEF2C	ILMN_1742544	21533022	21533022	21060863	20881960	19801982	17903302
MEG3	ILMN_2061435	20395239
MEG3	ILMN_1671149	20395239
MEIS2	ILMN_2398077	20195266	18821565
MERTK	ILMN_2138589	21833088
MGST3	ILMN_1751956	21116278
MICB	ILMN_1708006	22001756	21946350
MMP15	ILMN_1718646	21946350
MOSC1	ILMN_1799106	21493818	21326311
MRVI1	ILMN_1766157	20526338
MS4A4A	ILMN_1741712	21460841
MS4A6A	ILMN_1797731	21460840
MSRA	ILMN_2228180	21679298	20452100	19557161	19430479
MTAP	ILMN_1753639	21606135	19578365
MUC1	ILMN_1677314	20700443
MXI1	ILMN_1793915	19010793
MYEOV	ILMN_2198413	20453838
MYH9	ILMN_2087702	20532800	20395239
NAPRT1	ILMN_1710752	18821565
NAV3	ILMN_1714600	20707712
NBPF3	ILMN_2265995	20558539	18940312
NCALD	ILMN_2343097	21876539	20125193
NCALD	ILMN_1788538	21876539	20125193
NCAM1	ILMN_1676289	21212386	21212386	21212386	21116278
NCR2	ILMN_1761364	21116278
NCR3	ILMN_2044471	21946350
NCRNA00114	ILMN_2211724	20662065
NDRG4	ILMN_2305225	20062063	19305409
NEK6	ILMN_1660871	20125193
NELL1	ILMN_1745817	17684544
NIN	ILMN_2256106	20125193
NINJ2	ILMN_1731745	19369658
NOTCH4	ILMN_1711157	21804548	21779181	21779181	21408207
NOV	ILMN_1787186	21909110	21626137
NPAS3	ILMN_1808326	20713499
NRG1	ILMN_1737252	21546767	19196962	17903296
NRG1	ILMN_1811954	21546767	19196962	17903296
NRTN	ILMN_1665319	21203500	21203500	21203500	21203500
NXPH2	ILMN_1677624	21956439	19478329
OAS3	ILMN_2184262	21909109	21270382
OASL	ILMN_1681721	21943158	21203500	21203500
PADI4	ILMN_1807529	21505073	21452313	18849993
PAPSS2	ILMN_2410929	19727025
PARK2	ILMN_1714511	20686608	19043545
PARK2	ILMN_2395692	20686608	19043545
PARVA	ILMN_1756408	20400778
PBX1	ILMN_1784678	20966902
PCBP3	ILMN_1687216	21901158
PGCP	ILMN_2058795	20802479
PI16	ILMN_1766264	20237162
PITRM1	ILMN_1698072	18951430
PLA2G6	ILMN_1798955	21983787	21478494	19578365
PLA2G7	ILMN_1701195	22003152	22003152	20442857
PML	ILMN_2248192	21623375	20881960
PPAP2B	ILMN_2408683	21846871	21378990	21378988
PPARG	ILMN_1800225	20581827	17463246	17463248	17463249
PRDM16	ILMN_1784094	21666692	20339536
PRF1	ILMN_1740633	19553259
PRKAG2	ILMN_1797531	21305692	20383146	19862010	19862010
PRL	ILMN_1809352	21623375
PSRC1	ILMN_2315964	21087763	20442857	20339536	18262040	18193044	18193043	18179892	17634449
PTTG1	ILMN_2042771	21408207
PVRL2	ILMN_1718303	22005931	21909109	20885792	18823527
PVRL2	ILMN_2337336	22005931	21909109	20885792	18823527
PXK	ILMN_1815063	20453842	18204446
PYHIN1	ILMN_1669447	21804549
PYHIN1	ILMN_1742026	21804549
PYHIN1	ILMN_2395981	21804549
RAI14	ILMN_1682139	19454037
RAP1A	ILMN_1766176	20548944
RAP1GDS1	ILMN_2106167	19260141
RASGRP1	ILMN_1768958	21829393	18840781
RASGRP3	ILMN_1727045	19838193
RASIP1	ILMN_1755657	21060863
RBMS3	ILMN_1702681	17903296
RBP4	ILMN_1814719	21878437
RGS1	ILMN_1656011	20190752	18311140
RGS6	ILMN_1778267	21935397	21300955	20811658
RHPN2	ILMN_1753143	19011631
RNF19A	ILMN_1738362	21041692
RNF213	ILMN_2289093	21048783
RNPEP	ILMN_1738347	21862451
ROPN1L	ILMN_1696466	21424380
RORA	ILMN_2247229	22010049	22001757	21300955	21116278	21102462	20860503	20800221	19846067
RORA	ILMN_1805614	22010049	22001757	21300955	21116278	21102462	20860503	20800221	19846067
RPH3AL	ILMN_1693717	21502085
RUNX3	ILMN_1787461	21743469	20190752
RUNX3	ILMN_1751839	21743469	20190752
RYBP	ILMN_1721842	20881960
RYR2	ILMN_1760798	21386754	19684603	17903301	17554300
SCARB1	ILMN_2183409	21729881	21131975	20442857
SCGN	ILMN_1789648	19084217
SCO2	ILMN_1701621	20139978
SDC4	ILMN_1663042	20953189
SDK2	ILMN_1676709	19165232
SEC14L1	ILMN_2391912	19734545
SELPLG	ILMN_1734855	20585324
SERINC3	ILMN_1815656	21297633
SERPINH1	ILMN_1751028	22021425	20881960
SEZ6L	ILMN_1684320	21901158
SIPA1L2	ILMN_1732923	20694011
SIRPA	ILMN_2372974	21223598	19820697
SLC15A4	ILMN_2076463	19838193
SLC22A1	ILMN_1715742	21743057
SLC22A18	ILMN_2382505	20705733	19414484
SLC22A4	ILMN_2050911	21102463
SLC24A1	ILMN_1747395	20139978
SLC24A4	ILMN_2370738	21546767	20585627	20585627	20585627	18483556	17952075	17952075
SLC24A4	ILMN_1675391	21546767	20585627	20585627	20585627	18483556	17952075	17952075
SLC24A4	ILMN_1815949	21546767	20585627	20585627	20585627	18483556	17952075	17952075
SLC38A10	ILMN_1759743	20834067
SLC39A11	ILMN_1742705	19451621
SLC45A3	ILMN_1726114	21738478
SLC4A7	ILMN_2200917	21909115	21909115	21909110	21263130	20453838
SMOX	ILMN_2367258	20881960	19165232
SMOX	ILMN_2280707	20881960	19165232
SNAP25	ILMN_1740555	21348951
SNRPN	ILMN_1656537	17903307
SOCS2	ILMN_2131861	18391951	18391952
SOX8	ILMN_1789244	21833088
SP140	ILMN_1703263	21833088	21102463	18758461
SP8	ILMN_1699803	20386566
SPATA13	ILMN_1742824	22064162
SPRED2	ILMN_1791232	21383967	20453842
ST6GAL1	ILMN_1653120	21874001	19483685
ST8SIA2	ILMN_1758461	20386566
STAT6	ILMN_1763198	22075330	20208534
STMN2	ILMN_2126038	19081515
SULF1	ILMN_1702363	21998595
SULF2	ILMN_2345142	21441931	18937294
SULF2	ILMN_1686981	21441931	18937294
SYN3	ILMN_1756694	21998595	20881960
TAP2	ILMN_1777565	21399633
TBCE	ILMN_1725183	19557161
TCF21	ILMN_1766712	21378990
TCL1A	ILMN_1788841	21172079	20876420
TCN1	ILMN_1768469	19303062
TGFBR3	ILMN_1784287	20548946	19249006
THSD4	ILMN_1726352	20010834
TLE3	ILMN_2234412	20881960
TM7SF4	ILMN_1793730	21623375
TMCO1	ILMN_1793829	21532571
TMEM160	ILMN_1704024	20935630
TMEM18	ILMN_2123871	21102462	20935630	19079260	19079260	19079261
TMEM50A	ILMN_1745368	21700265
TNFRSF10A	ILMN_1721316	21909106
TNFRSF19	ILMN_1704154	20512145	20512145
TNFRSF21	ILMN_1699695	19165232
TNFRSF6B	ILMN_1661825	18758464
TNFSF11	ILMN_1695900	21102463
TNFSF8	ILMN_1761778	21297633
TPCN2	ILMN_1726873	18488028
TPM1	ILMN_2360710	19820697
TPM1	ILMN_1716687	19820697
TRIB3	ILMN_1787815	21130836
TRIM2	ILMN_1745079	21654844
TRPM6	ILMN_1814296	20700443
TSHZ2	ILMN_1655611	19862010
TTC7B	ILMN_1718971	21993531
UBE2Z	ILMN_1692168	21378990
UGT1A9	ILMN_1795872	20732626
UMOD	ILMN_1740585	22087292	21082022	20686651	20383146	19430482	19430482
UNC13A	ILMN_2244140	19734901
UNC13A	ILMN_1722849	19734901
UNC5B	ILMN_2176502	18839057
VAMP1	ILMN_1737611	17903296
VAMP1	ILMN_2405756	17903296
VPS41	ILMN_1796075	19734545
WDR5B	ILMN_1665622	20705733
WFS1	ILMN_1759023	20581827	19734900
YEATS4	ILMN_1801387	18391951
YWHAZ	ILMN_1801928	18951430
ZBP1	ILMN_1765994	19668339
ZBTB16	ILMN_1750496	18846501
ZBTB16	ILMN_2402817	18846501
ZFP64	ILMN_2251375	17362836
ZNF385B	ILMN_1657087	21658281
ZNF385D	ILMN_1710268	20522523
ZNF644	ILMN_1730118	20694148
ZNF827	ILMN_1727574	22001757	21909109
ZNF831	ILMN_2093775	19875103	19430479
ZNRD1	ILMN_1692486	20041166	19115949
ZNRD1	ILMN_2398587	20041166	19115949
ZNRD1	ILMN_1722894	20041166	19115949
ZPBP2	ILMN_1666357	20639880
